# Supplementary material for: High Electrocaloric Effect in Lead Scandium Tantalate Thin Films with Interdigitated Electrodes
Source: Sensors (Basel). 2022 May 27;22(11):4049. doi: 10.3390/s22114049 (PMC9185452; doi:10.3390/s22114049)
Supplement: Supplementary file 1 [file sensors-22-04049-s001.zip]

Archive with 1 entries (1 files):
- sensors-1725354-supplementary.pdf
